# Supplementary material for: Two-Year Clinical Outcomes of Critical Limb-Threatening Ischemia Versus Claudication After Femoropopliteal Endovascular Therapy: An Analysis from K-VIS ELLA Registry
Source: J Clin Med. 2025 Dec 17;14(24):8919. doi: 10.3390/jcm14248919 (PMC12734144; doi:10.3390/jcm14248919)
Supplement: Supplementary file 1 [file jcm-14-08919-s001.zip]

Archive with 2 entries (2 files):
- Supplement Figures.pptx
- Supplement Tables.pdf
